# Supplementary material for: Dipterocarpoidae genomics reveal their demography and adaptations to Asian rainforests
Source: Nat Commun. 2024 Feb 23;15:1683. doi: 10.1038/s41467-024-45836-5 (PMC10891123; doi:10.1038/s41467-024-45836-5)
Supplement: Supplementary file 7 — Source Data [file 41467_2024_45836_MOESM7_ESM.xlsx]

## Sheet: Fig 3
Fig 3c
H. chinensis	P. chinensis	S. robusta	D. turbinatus	V. mangachapoi	B. pendula	F. excelsior	F. sylvatica	O. rehderiana	Q. robur	Encoded protein
0	13	3	256	73	0	0	0	0	0	Disease resistance protein
26	13	20	20	41	116	112	343	47	420	LRR-RLK
7	4	1	4	16	13	32	203	37	266	CC-NBS-LRR
0	1	1	1	1	73	10	158	4	361	TIR-NBS-LRR

## Sheet: Fig 4
		Fig 4b		Fig 4c		Fig 4d
		DDMs	DDMs	DMEMs	DMEMs
		Heterozygous	Homozygous	Heterozygous	Homozygous		Frequency												Total length (Kb)
Species	Individual	Value	Value	Value	Value	Species	Individual	5-10	10-20	20-30	30-40	40-50	50-60	60-70	70-80	80-90	90-100	＞ 100	Individual	5-10	10-20	20-30	30-40	40-50	50-60	60-70	70-80	80-90	90-100	＞ 100
H. hainanensis	BW1	447	82	306	78	H.hainanensis	BW1	288	77	34	7	2	0	4	0	0	0	1	BW1	1978.02	997.794	807.71	246.689	85.318	0	257.97	0	0	0	113.154
	BW2	447	86	306	74		BW2	282	76	35	8	2	1	3	0	0	0	1	BW2	1949.1	1005.02	840.303	281.359	86.058	55.593	194.571	0	0	0	113.154
	BW3	448	82	313	73		BW3	289	80	34	8	2	0	3	1	0	0	1	BW3	1987.34	1020.76	811.218	275.104	81.826	0	199.91	76.272	0	0	113.154
	BW4	450	84	303	81		BW4	308	80	28	8	5	1	4	1	0	0	1	BW4	2121.51	1074.89	688.473	274.596	204.399	51.506	264.964	76.272	0	0	113.154
	BW5	441	86	307	76		BW5	297	83	37	8	2	0	4	1	0	0	1	BW5	2051.97	1089.88	889.239	278.741	83.88	0	261.054	76.272	0	0	113.154
	BW6	442	85	307	75		BW6	305	74	112	9	0	1	5	0	0	0	2	BW6	2105.23	953.383	906.131	314.421	0	55.457	323.766	0	0	0	232.565
	BW7	439	85	303	75		BW7	323	81	32	8	5	1	4	0	0	0	1	BW7	2221.52	1080.17	764.46	275.132	219.495	50.684	265.616	0	0	0	113.154
	BW8	443	85	304	79		BW8	307	78	27	10	4	1	3	0	0	0	1	BW8	2103.75	1040.42	650.676	349.24	172.798	50.684	194.533	0	0	0	113.154
	BW9	435	91	302	78		BW9	310	74	31	9	1	2	5	1	0	0	1	BW9	2131.87	967.393	751.281	316.369	40.972	112.176	322.836	76.574	0	0	113.154
	BW10	443	88	307	73		BW10	294	84	32	10	0	1	4	0	0	0	1	BW10	2021.31	1083.91	762.833	353.331	0	50.068	260.994	0	0	0	113.154
	BW11	442	86	304	74		BW11	290	77	32	9	5	1	3	0	0	0	1	BW11	2007.03	1019.94	766.228	317.467	217.683	50.3	197.841	0	0	0	113.154
	BW12	443	72	244	59		BW12	327	120	41	15	5	1	3	1	0	0	0	BW12	2229.42	1644.1	1005.18	529.021	210.069	56.25	190.054	72.764	0	0	0
	BW13	435	91	304	74		BW13	305	87	33	11	2	1	3	1	0	0	1	BW13	2102.85	1164.34	809.712	388.037	83.998	51.253	199.845	76.399	0	0	113.154
	BW14	438	73	246	56		BW14	331	133	43	15	5	1	2	0	1	0	0	BW14	2273.54	1818.18	1054.7	523.021	217.09	53.732	125.049	0	83.255	0	0
	BW15	444	71	248	54		BW15	323	127	27	13	1	3	3	0	0	0	0	BW15	2205.25	1724.03	652.371	465.977	43.645	169.666	190.212	0	0	0	0
	BW16	442	87	308	73		BW16	275	76	31	8	3	0	5	1	0	0	1	BW16	1910.88	1018.43	736.498	279.966	126.345	0	326.014	76.272	0	0	113.154
	BW17	439	85	300	79		BW17	303	78	31	10	2	1	4	0	0	0	1	BW17	2090.9	1050.15	738.327	357.965	86.034	50.012	261.026	0	0	0	113.154
	BW18	441	89	306	76		BW18	279	90	28	8	3	2	4	1	0	0	1	BW18	1936.38	1187.2	667.665	274.166	131.996	108.954	257.1	76.272	0	0	113.154
	BW19	442	84	297	86		BW19	295	75	33	10	3	0	5	1	0	0	1	BW19	2041.71	992.85	783.231	346.542	123.069	0	330.149	76.272	0	0	113.154
	BW20	449	82	312	72		BW20	310	79	34	6	2	1	5	0	0	0	1	BW20	2140.45	1048.17	812.787	208.941	84.181	50.684	322.833	0	0	0	113.154
	BW21	448	87	309	72		BW21	299	65	37	6	2	0	4	1	0	0	1	BW21	2061.12	847.887	884.484	203.89	85.45	0	261.226	76.272	0	0	113.154
	BW22	444	88	303	78		BW22	296	72	30	13	1	1	3	0	0	0	1	BW22	2051.98	975.466	733.571	443.086	49.877	53.36	200.922	0	0	0	113.154
	BW23	449	83	302	79		BW23	290	73	32	10	4	0	3	1	0	0	1	BW23	2002.26	974.402	773.234	352.626	179.628	0	197.768	76.272	0	0	113.154
	DZ1	443	87	308	78		DZ1	302	76	32	10	4	0	3	1	0	0	1	JF1	6954.2	4890.61	1927.42	643.429	618.087	159.232	188.287	225.403	82.655	0	104.539
	JF1	309	112	230	71		WZ1	297	80	32	6	3	1	3	1	0	0	2	JF2	2095.22	1466.65	683.678	392.849	44.943	57.21	125.324	0	0	0	0
	JF2	437	70	240	62		JF1	1016	363	82	19	14	3	3	3	1	0	1	JF3	5606.52	4077.97	1444.67	657.064	448.093	386.601	250.352	73.754	82.647	94.577	0
	JF3	355	93	267	70		JF2	307	110	28	11	1	1	2	0	0	0	0	JF4	4971.28	3330.98	1271.15	539.466	358.979	271.616	0	71.258	84.014	0	100.155
	JF4	325	104	228	73		JF3	817	305	60	19	10	7	4	1	1	1	0	JF5	2080.51	1092.48	798.458	277.305	86.338	104.82	203.396	76.272	0	0	113.201
	JF5	449	83	306	76		JF4	722	244	52	16	8	5	0	1	1	0	1	DZ1	2081.46	998.369	753.827	346.355	175.5	0	193.546	76.272	0	0	113.154
	WZ1	440	83	299	76		JF5	302	83	32	8	2	2	3	1	0	0	1	WZ1	2045.36	1065.28	762.694	212.171	132.861	53.483	193.356	76.272	0	0	253.76
H. reticulata	GS1	254	71	154	59
	GS2	299	66	149	48		Frequency												Total length (Kb)
	GS3	279	67	162	57	Species	Individual	5-10	10-20	20-30	30-40	40-50	50-60	60-70	70-80	80-90	90-100	＞ 100	Individual	5-10	10-20	20-30	30-40	40-50	50-60	60-70	70-80	80-90	90-100	＞ 100
	GS4	278	67	177	53	H. reticulata	GS1	739	358	104	46	17	5	5	1	0	1	3	GS1	5131.12	4886.99	2527.39	1537.2	749.506	275.325	320.985	70.974	0	92.48	394.283
	GS5	293	67	176	56		GS2	722	345	106	41	10	11	1	2	2	2	4	GS2	4982.47	4733.4	2600.36	1405.27	464.77	601.406	67.976	150.762	162.136	194.851	538.53
	GS6	294	71	171	62		GS3	762	348	126	35	21	6	7	1	2	0	2	GS3	5271.36	4818.51	3072.51	1199.43	960.864	316.618	450.834	71.49	171.082	0	212.342
	GS7	285	63	167	48		GS4	628	315	96	38	13	10	4	2	1	1	1	GS4	4345.57	4293.19	2338.9	1281.97	588.846	559.565	261.021	148.975	80.955	92.142	106.159
	GS8	268	74	154	56		GS5	468	181	57	21	19	8	2	3	0	0	1	GS5	3163.62	2445.86	1390.18	704.737	812.154	439.21	130.665	227.617	0	0	115.357
	GS9	270	83	155	60		GS6	464	179	59	23	14	5	3	3	0	0	0	GS6	3165.33	2442.07	1461.51	772.996	617.356	280.542	189.311	225.103	0	0	0
	GS10	289	69	175	59		GS7	693	342	91	35	26	11	7	1	1	4	2	GS7	4859.82	4712.71	2209.69	1224.59	1137.36	605.656	452.142	70.038	85.029	381.698	327.408
	GS11	286	67	162	55		GS8	797	377	96	54	22	6	8	5	3	1	2	GS8	5590.69	5258.39	2307.99	1861.16	973.961	323.244	505.477	383.055	264.26	92.196	287.595
	GS12	314	67	176	49		GS9	727	389	99	44	22	18	7	5	2	0	1	GS9	5097.14	5372.82	2418.66	1506.99	979.586	984.688	445.333	374.329	170.34	0	103.484
	GS13	314	70	170	52		GS10	480	214	59	23	14	6	3	2	1	0	0	GS10	3258.15	2931.71	1415.6	775.499	611.617	334.925	194.25	148.156	80.849	0	0
	GS14	278	66	153	55		GS11	507	250	69	31	18	8	2	3	1	0	1	GS11	3509.96	3437.11	1679.74	1045.04	826.241	432.712	133.268	221.745	85.604	0	104.132
	GS15	283	63	154	49		GS12	621	293	73	22	18	4	2	2	1	0	0	GS12	4221.8	4020.93	1761.62	727.842	810.599	217.047	126.622	155.158	82.485	0	0
	GS16	271	64	159	50		GS13	628	275	78	30	13	4	2	2	0	0	0	GS13	4299.95	3793.06	1891.27	1014.63	578.544	212.124	126.571	151.51	0	0	0
	GS17	289	63	156	60		GS14	753	306	77	28	14	6	3	3	0	1	0	GS14	5210.68	4246.31	1874.11	932.6	621.632	328.643	195.05	227.069	0	93.037	0
	GS18	274	69	157	57		GS15	769	331	100	34	19	9	1	2	0	0	0	GS15	5321.37	4517.76	2390.02	1154.88	833.961	467.077	61.819	150.665	0	0	0
	GS19	267	67	145	54		GS16	700	355	100	38	16	5	4	4	2	1	0	GS16	4799.54	4844.51	2431.52	1320.57	709.05	272.352	273.934	294.656	161.452	90.753	0
	GS20	276	68	138	67		GS17	673	285	101	32	16	3	4	2	1	1	1	GS17	4674.28	3977.25	2461.79	1054.27	726.361	166.79	262.253	147.035	80.615	95.627	115.417
	GS21	272	75	146	61		GS18	878	345	113	52	15	5	3	0	1	1	2	GS18	6049.47	4783.97	2711.46	1770.09	644.764	275.29	199.878	0	87.135	99.364	206.2
	GS22	273	61	150	61		GS19	740	334	100	42	21	9	6	2	0	1	2	GS19	5129.54	4593.65	2380.49	1423.36	948.609	493.612	385.342	153.448	0	98.244	214.657
	GS23	308	62	146	60		GS20	803	402	111	57	19	14	6	7	2	2	2	GS20	5555.53	5435.28	2647.33	1925.53	862.237	755.366	389.526	511.827	175.562	188.985	293.399
	GS24	290	69	143	65		GS21	891	440	127	42	22	7	5	3	0	2	0	GS21	6186.75	5970.09	2998.73	1418.17	985.777	375.861	335.916	223.075	0	190.401	0
	GS25	282	56	147	52		GS22	547	247	70	34	11	5	3	2	0	1	1	GS22	3810.73	3446.41	1671.94	1163.39	478.176	274.311	190.665	143.631	0	91.307	110.683
	GS26	278	70	158	50		GS23	727	309	89	31	18	4	2	2	3	1	2	GS23	5025.37	4190.58	2143.38	1084.67	794.506	219.636	127.659	151.014	259.757	93.436	241.888
	GS27	283	62	157	46		GS24	773	391	132	73	37	14	19	2	1	0	3	GS24	5366.85	5380.76	3141.51	2554.37	1626.49	760.623	1205.71	149.614	80.874	0	468.748
	GS28	299	59	162	55		GS25	670	335	101	37	16	4	3	1	2	1	1	GS25	4674.38	4522.86	2407.67	1264.71	695.662	217.149	199.315	74.509	165.14	98.157	105.023
	GS29	289	58	140	58		GS26	642	271	78	34	12	4	3	2	0	0	0	GS26	4478.87	3687.5	1868.81	1182.3	520.006	223.343	193.382	152.142	0	0	0
	GS30	288	62	163	60		GS27	666	315	72	41	15	5	4	2	0	1	0	GS27	4630.97	4280.51	1770.94	1387.98	656.557	282.519	265.213	143.502	0	93.436	0
	GS31	278	70	151	60		GS28	578	281	98	25	16	4	5	1	1	0	2	GS28	3947.82	3722.61	2361.75	830.483	711.52	224.835	323.965	73.659	81.402	0	263.372
	GS32	293	56	158	52		GS29	638	281	77	29	10	5	2	2	2	0	0	GS29	4360.44	3901.82	1816.2	988.553	446.465	272.072	124.173	152.388	169.533	0	0
							GS30	754	319	123	53	28	10	5	6	4	3	2	GS30	5254.03	4431.85	2939.38	1808.83	1256.12	540.458	323.312	449.977	337.831	280.165	222.037
							GS31	509	235	80	29	11	3	0	2	0	0	0	GS31	3565.11	3253.88	1919.97	966.133	468.233	160.042	0	150.61	0	0	0
							GS32	546	237	75	27	10	9	2	3	0	0	1	GS32	3812.51	3254.77	1813.19	925.454	434.054	119.956	122.62	225.464	0	0	133.749

## Sheet: S Fig3
Supplementary Figure 3a
Species	Single-copy orthologs	Multiple-copy orthologs	Unique	Other orthologs
Dipterocarpus alatus	2397	10698	457	23567
Dipterocarpus gracilis	2527	9765	242	21529
Dipterocarpus intricatus	2543	9778	204	21318
Dipterocarpus turbinatus	2527	9450	880	16730
Dipterocarpus zeylanicus	2559	9664	199	21447
Gossypium raimondii	2754	10192	1384	15710
Hopea chinensis	2767	9023	50	14661
Hopea reticulata	1524	17450	963	21414
Hopea hainanensis	2049	13332	741	19529
Hopea mollissima	2714	9168	303	19565
Hopea odorata	2389	11290	973	22013
Parashorea chinensis	2626	9246	128	14348
Shorea henryana	2704	9178	204	17860
Shorea leprosula	2663	9308	490	17798
Shorea robusta	2660	9071	107	14637
Shorea roxburghii	2659	9454	278	18050
Theobroma cacao	4282	4396	343	11149
Vatica mangachapoi	2742	9060	121	15851
Vatica odorata	2701	9374	400	20470
Vatica rassak	2712	9174	615	19765
Vatica xishuangbannaensis	2730	9150	230	19779
Oryza sativa	3800	5680	6245	7992
Arabidopsis thaliana	3550	6576	3194	10241
Aquilaria sinensis	3730	6025	2434	10072
Amborella trichopoda	4595	3034	4632	6827
Supplementary Figure 3b
Betula pendula	4917	4697	1071	8804
Dipterocarpus turbinatus	3103	9391	1495	13552
Fraxinus excelsior	2446	13657	2544	12403
Fagus sylvatica	4191	9126	20114	22446
Hopea chinensis	3398	8825	233	11837
Ostrya rehderiana	4807	4962	2288	10043
Parashorea chinensis	3205	9233	236	12545
Quercus robur	4794	5788	1893	9000
Shorea robusta	3224	9073	226	12494
Vatica mangachapoi	3356	8969	540	12619

## Sheet: S Fig8
Supplementary Figure 8	H. chinensis	P. chinensis	S. robusta	D. turbinatus	V. mangachapoi
GRPE (evm.model.000072F.45)	30.5	34.7	25.3	7.5	28.3
NDH (evm.model.000059F.36)	5.6	13.3	15.9	24.8	8.2
NGLY1 (evm.model.000190F.19)	45.2	3.5	9.8	21.2	4.9
ADH (evm.model.000089F.29)	8.2	6.9	13.5	6.5	9.8
GPS (evm.model.000081F.77.3)	39.1	5.9	17.9	19.1	4.9
XHD (evm.model.000258F.15)	6.8	86.3	16.9	25.3	8.4
RAD51D (evm.model.000008F.338)	4.3	3.8	4.9	3.6	7.3
SMC5 (evm.model.000183F.61)	17.3	24.1	3.8	23.4	24.2
LUT1 (evm.model.000264F.14)	6.9	25.3	39.5	27.3	25.9
DNA2 (evm.model.000060F.10)	20.3	25.3	35.1	21.5	34.2
cysQ (evm.model.000223F.16)	3.9	4.5	5.9	10.1	3.5
LSD1 (evm.model.000015F.398)	17.9	17.5	13.8	18.3	12.4
BLM (evm.model.000026F.212)	7.8	13.5	8.5	9.8	9.5
LRPPRC (evm.model.000196F.15)	8.2	6.3	5.9	13.8	9
SMG1 (evm.model.000014F.58)	17.2	19.4	13.4	35.1	14.5
PPP2R5 (evm.model.000015F.420.3)	26.1	18.4	23.7	16.5	28.1
SKI3 (evm.model.000293F.15.5)	8.5	10.5	7.6	13.2	12.8
RFK (evm.model.000260F.28)	26.3	8.6	35.5	27.3	9.4
APX (evm.model.000088F.155)	180.6	23.1	60.3	130.8	69.4
USP (evm.model.000015F.76)	24.3	26.4	28.6	76.5	126.8

## Sheet: S Fig9
Supplementary Figure 9
Species	Nucleotide diversity value
Prunus persica	0.0015
Ostrya rehderiana	0.00166
Ginkgo biloba	0.00211
Ziziphus jujuba	0.00219
Malus domestica	0.0022
Ostrya chinensis	0.00279
Hopea hainanensis	0.00335
Hopea reticulata	0.00397
Betula pendula	0.0088
Populus tremula	0.0147
Populus tremuloides	0.016

## Sheet: S Fig12
Supplementary Figure 12d
k	CV error
1	0.35941
2	0.3605
3	0.36983
4	0.47473
5	0.5079
6	0.56481
7	0.69607
8	0.75951

## Sheet: S Fig13
Supplementary Figure 13c
k	CV error
1	0.18961
2	0.15518
3	0.27432
4	0.32748
5	0.39655
6	0.41346
7	0.45608
8	0.47053
